# Supplementary material for: Mobile Crowdsensing in Ecological Momentary Assessment mHealth Studies: A Systematic Review and Analysis
Source: Sensors (Basel). 2024 Jan 12;24(2):472. doi: 10.3390/s24020472 (PMC10820952; doi:10.3390/s24020472)
Supplement: Supplementary file 1 [file sensors-24-00472-s001.zip]

Archive with 1 entries (1 files):
- sensors-2727552-supplementary.pdf
